# Supplementary material for: COUP-TFII-mediated reprogramming of the vascular endothelium counteracts tumor immune evasion
Source: Nat Commun. 2025 Aug 12;16:7457. doi: 10.1038/s41467-025-62399-1 (PMC12343902; doi:10.1038/s41467-025-62399-1)
Supplement: Supplementary file 4 — Source Data 1 [file 41467_2025_62399_MOESM4_ESM.xlsx]

## Sheet: Figure 1
Figure 1A
Figure 1B
	BECs (%)				P-selectin+ (% in BECs)				P-selectin MFI				ICAM MFI				CD157 MFI
	Small	Large			Small	Large			Small	Large			Small	Large			Small	Large
	2.08	2.09			31.4	23.6			2953	1167			5113	2266			6886	3257
	1.94	2.25			33.4	27.5			2545	1783			3949	3361			4709	7241
	1.58	2.71			33.9	32.7			2612	1673			3929	3844			5247	5208
	2.74	3.41			37.4	15.5			2420	2027			4341	5905			3786	4153
	1.14	2.04			24.9	38.1			1521	1881			3492	4842			3746	5360
	2.13	2			18.9	28.1			4073	1172			6344	3236			7266	4511
	1.54	1.17			39.8	28.2			3106	1434			4463	1800			5594	1108
	2.01	1.54			38.9	20			3174	1469			6096	2161			3708	1135
	2.22	1.1			43.9	14.9			3667	1172			7455	2653			9737	1474
		2.06				27.1				1235				2684				2943
		1				17.2				2397				3298				2262
Figure 1G					Figure 1H				Figure 1I				Figure 1J
	T cells (# per gram)				CD8+ T cells (# per gram)				CD4+ T cells (# per gram)				Effector-to-Treg ratio
	Small	Large			Small	Large			Small	Large			Small	Large
	452000000	245000000			213000000	48000000			183000000	185000000			6.29927	1.85714
	382000000	203000000			252000000	61200000			96000000	126000000			8.61538	2.81679
	228000000	97200000			121000000	25000000			85200000	64100000			4.58659	1.66667
	470000000	109000000			217000000	41000000			223000000	62900000			4.20833	3.16667
	344000000	85100000			177000000	39400000			148000000	38500000			6.24638	4.31915
	413000000	158000000			144000000	97000000			253000000	55100000			8.25926	1.95858
	309000000	83800000			201000000	33500000			70700000	44800000			7.26446	2.1348
	350000000	191000000			238000000	81700000			90500000	84600000			5.32911	4.91716
	263000000	336000000			123000000	183000000			111000000	119000000			3.83092	3.71698
		224000000				138000000				64400000				4.05051
		229000000				129000000				67900000				6.5188
Figure 1K					Figure 1L				Figure 1M				Figure 1N
	Myeloid cells (# per gram)				Neutrophils (# per gram)				Monocytes (# per gram)				Macrophages (# per gram)
	Small	Large			Small	Large			Small	Large			Small	Large
	455000000	617000000			28600000	51900000			40900000	47500000			325000000	418000000
	931000000	1010000000			95000000	48400000			128000000	88400000			562000000	654000000
	745000000	1040000000			73000000	87400000			115000000	138000000			370000000	436000000
	497000000	435000000			42800000	135000000			44100000	17100000			303000000	225000000
	899000000	558000000			68300000	32900000			73900000	45600000			548000000	315000000
	679000000	657000000			94400000	73600000			87200000	41400000			330000000	164000000
	1180000000	1010000000			222000000	96900000			81400000	50200000			700000000	794000000
	543000000	814000000			123000000	110000000			63000000	43000000			251000000	612000000
	648000000	725000000			88800000	83400000			54800000	37800000			422000000	546000000
		869000000				144000000				60100000				574000000
		576000000				52500000				22500000				461000000

## Sheet: Figure 2
Figure 2A
Figure 2B
	COUP-TFII MFI
	Control	iCoup
	1016	8920
	704	8146
	950	7697
	758	4285
	1031	3320
	848	6048
	879	6999
Figure 2C
	Control				iCoup
Figure 2D				Figure 2E				Figure 2F				Figure 2G				Figure 2H
	P-selectin+ (% in BECs)				P-selectin MFI				ICAM1 MFI				MAdCAM1 MFI				CD157 MFI
	Control	iCoup			Control	iCoup			Control	iCoup			Control	iCoup			Control	iCoup
	21.6	38.6			1996	3161			4885	8687			706	1594			1016	3223
	22.5	38.9			2399	3936			4781	9999			791	882			1324	1552
	30.5	36.9			1848	2274			6370	8329			972	1887			1066	1961
	29.1	39.7			2772	5779			6242	8275			625	952			1251	2289
	28.9	41.1			1795	3087			5517	9045			1030	1469			1282	1551
	28.2				2025				9325
	28.2				1544				5305
Figure 2I				Figure 2J				Figure 2K				Figure 2L
	VCAM1 MFI				Podocalyxin MFI				Ly6C MFI				CD31 MFI
	Control	iCoup			Control	iCoup			Control	iCoup			Control	iCoup
	1390	1751			5209	3287			2397	3085			9647	10102
	1410	3083			4601	3113			2544	2011			8049	9388
	1637	3071			5535	3765			3993	1743			7405	7013
	1569	2234			6299	2677			3018	1691			11564	8955
	1351	2094			5368	2573			2717	2066			11525	6118
	1154	2497			5058	2219			3576
		1996				2680			2319
Figure 2M		MAdCAM1				ICAM1				Ly6C				CD31
Figure 2N
Figure 2O					Figure 2P
						F2 MFI
						Control	iCoup
						729	941
						835	1083
						627	1110
						708	1068
						683	1609
						778
						722
Figure 2Q

## Sheet: Figure 3
Figure 3A
Figure 3B
	% tdTom(-)	% tdTom(+)
	52.7	47.3
	34.7	65.3
	42.6	57.4
	29.1	70.9
	49.4	50.6
	63	37
	58.2	41.8
	43.7	56.3
	37.6	62.4
	75	25
	60	40
	50.8	49.2
	40.4	59.6
	64.3	35.7
	48.1	51.9
	61.9	38.1
	49.2	50.8
	83.3	16.7
	74.4	25.6
	52.9	47.1
	59.2	40.8
	55.2	44.8
	64.4	35.6
	39.6	60.4
	12.8	87.2
	19.2	80.8
	15.5	84.5
	45.9	54.1
	51.5	48.5
	46.8	53.2
	56.8	43.2
	69.4	30.6
Figure 3C
Figure 3D
	MAdCAM Normalized MFI				ICAM1 Normalized MFI				CD157 Normalized MFI				P-selectin Normalized MFI
	Tom(-)	Tom(+)			Tom(-)	Tom(+)			Tom(-)	Tom(+)			Tom(-)	Tom(+)
	1	1.66667			1	1.18482			1	0.759797			1	1.47945
	1	1.44857			1	0.811586			1	1.24483			1	1.04802
	1	1.23685			1	1.18217			1	1.40653			1	2.54908
	1	1.14337			1	1.3582			1	1.30679			1	1.54658
	1	3.41036			1	1.38388			1	1.12895			1	1.97464
	1	1.63487			1	1.64897			1	1.30079			1	1.6295
	1	1.20664			1	2.0948			1	1.18378			1	1.40708
	1	1.393			1	1.4786			1	1.11094			1	1.43605
	1	1.05365			1	1.36677			1	1.5358			1	1.69949
	1	1.28244			1	1.13131			1	1.18935			1	1.61184
	1	1.2757			1	1.27151			1	1.40196			1	1.34155
	1	1.1121			1	1.13456			1	1.8			1	2.53504
	1	1.51761			1	1.90235			1	1.39378			1	3.95161
	1	1.63052			1	1.36521			1	1.71294
	1	1.13216			1	1.38803			1	1.56128
	1	1.58937			1	1.38946			1	1.30264
	1	1.62914			1	1.75259			1	1.06745
	1	1.35897			1	1.65985			1	1.40543
	1	1.00506			1	1.84959			1	1.25248
	1	1.14286			1	1.13333			1	1.12656
	1	1.29889			1	1.29752			1	1.10888
	1	1.88462			1	1.09446			1	1.11377
	1	0.95			1	1.60387			1	0.977505
	1	2.54545							1	0.977049
	1	3.16667
Figure 3E
	Nr2f2 Normalized				Ephb4 Normalized				Sele Normalized				Madcam1 Normalized
	Tom(-)	Tom(+)			Tom(-)	Tom(+)			Tom(-)	Tom(+)			Tom(-)	Tom(+)
	1	1.50222			1	1.49997			1	0.709795				0.945233
	1	1.27715			1	1.80567			1	1.03292				1.00665
	1	3.48114			1	5.55103			1	1.48428				2.61324
	1	1.10207			1	2.33261			1	0.925868				1.20199
	1	1.56118			1	0.790678			1	0.984506				0.893991
	1	1.02415			1	3.65384			1	1.00178				1.1799
	1	2.54026			1	4.46947			1	0.908584				3.91201
	1	1.07574			1	0.806205			1	2.12693				0.933916
	1	0.912467			1	1.18125			1	0.911713				1.83727
	1	1.19101			1	0.301407			1	0.925787				1.18339
	1	1.11792			1	3.05489			1	1.43146				1.56067
	1	1.24049			1	6.5456			1	3.928				1.17824
	1	1.56437			1	5.36903			1	2.34807				2.13994
	1	1.65098			1	4.28653			1	0.940346				1.18346
	1	0.879198			1	1.19443			1	3.8443				3.13497
	1	2.72299												4.01718
	1	2.03751												1.09492
	1	5.28303												3.26232
	1	1.98118												2.58906
Figure 3F
	Rbpj Normalized				Podxl Normalized
	Tom(-)	Tom(+)			Tom(-)	Tom(+)
	1	0.461574			1	0.558737
	1	0.171552			1	0.323263
	1	0.225969			1	0.347553
	1	0.370035			1	0.346916
	1	0.158142			1	0.341905
	1	0.678004			1	0.691247
	1	0.600899			1	1.03799
	1	1.04193			1	0.727542
	1	1.01615			1	0.895571
	1	1.05368			1	0.881183
	1	0.722558			1	0.493375
	1	0.771271
	1	0.987868
	1	0.777969
	1	0.423443
Figure 3G
	Cdh5 Normalized				Eng Normalized
	Tom(-)	Tom(+)			Tom(-)	Tom(+)
	1	1.13464			1	1.45439
	1	1.58201			1	2.06969
	1	1.37171			1	1.17326
	1	1.80496			1	1.25178
	1	1.41222			1	1.13019
	1	0.218773			1	2.1717
	1	1.21765			1	0.213032
	1	0.93088			1	0.252833
	1	1.09495			1	1.44595
	1	0.903486			1	0.758563
	1	0.831344			1	0.49597
	1	1.75791			1	1.36138
	1	1.83473
	1	0.721589
Figure 3H
	Cxcl10 Normalized				Ccl2 Normalized				Ccl5 Normalized
	Tom(-)	Tom(+)			Tom(-)	Tom(+)			Tom(-)	Tom(+)
	1	0.83443			1	0.0254575			1	0.317204
	1	0.584333			1	0.0419148			1	0.314354
	1	3.29931			1	0.0327757			1	0.687448
	1	2.52854			1	0.0074116			1	0.610815
	1	2.25876			1	0.0955757			1	0.771537
	1	1.59537			1	0.0166202			1	0.938075
	1	0.397452			1	0.145575			1	0.641964
	1	0.544461			1	0.017662			1	0.61541
	1	0.995506			1	0.0109843			1	0.973018
	1	1.03283			1	0.00990373			1	0.122684
	1	1.02113			1	0.033768			1	0.439405
	1	1.36625			1	0.00113858			1	0.663634
	1	1.80948			1	0.00858032			1	0.676396
	1	1.29392			1	0.0333517			1	0.548812
	1	2.65859							1	0.438427
									1	0.6969

## Sheet: Figure 4
Figure 4A				Figure 4B				Figure 4C
	T cells (%)				CD8+ T cells (%)				CD4+ T cells (%)
	Control	iCoup			Control	iCoup			Control	iCoup
	1.39365	6.3612			0.231346	2.61445			0.995066	2.91979
	3.5502	18.4814			2.21177	9.29614			0.986956	7.05989
	2.70906	3.6918			0.83439	1.5764			1.6146	1.86805
	2.6967	9.6789			1.17037	4.23936			1.1407	4.50069
	1.5652	12.6846			0.369387	5.8476			1.08312	6.02518
	5.9752	8.5536			2.99358	3.23326			2.52751	4.20837
Figure 4D				Figure 4E				Figure 4F				Figure 4G				Figure 4H
	Myeloid cells (%)				Monocytes (%)				Eosinophils (%)				Neutrophils (%)				TAMs (%)
	Control	iCoup			Control	iCoup			Control	iCoup			Control	iCoup			Control	iCoup
	17.5658	11.8132			0.188393	0.712976			1.07727	0.475064			0.439145	0.496156			15.4816	9.45886
	17.1853	16.7161			0.876657	0.743232			1.02925	0.706793			0.326521	0.90267			14.5757	13.2015
	23.816	16.1914			2.94437	2.37415			4.72911	1.90261			1.16698	0.874337			13.7735	9.68132
	27.5	14.455			1.59654	2.03247			1.1535	1.68775			0.440001	1.17085			23.2991	9.04632
	17.8667	17.5332			1.50777	1.03744			1.19938	1.07636			0.536	0.525997			14.0349	14.2131
Figure 4I				Figure 4J				Figure 4K
	cDC1 (%)				cDC2 (%)				B cells (%)
	Control	iCoup			Control	iCoup			Control	iCoup
	0.0474054	0.0153919			0.17958	0.177222			0.11029	0.437363
	0.156552	0.0859161			0.204408	0.671987			0.296487	0.120452
	0.150842	0.0532023			0.760726	0.601447			0.185032	0.294462
	0.110456	0.0143895			0.403428	0.0894283			2.00169	0.579797
	0.0484827	0.0162598			0.418757	0.164848			0.18604	1.26742
									0.862772	0.980753
Figure 4L		Control			iCoup
								Figure 4M
									# CD8+ T cells/FOV
									Control	iCoup
									270	424
									122	615
									83	921
									86	813
									142	540
Figure 4N
Figure 4O					Figure 4P
	BrdU+ (% in CD8+ T cells)					BrdU+ (% in CD4+ T cells)
	Control	iCoup				Control	iCoup
	7.34	8.68				1.73	2.31
	7.79	9.21				2.86	3.21
	8.97	10				3.3	3.44
	9.2	8.87				1.6	3.49
	5.77	3.96				1.76	0.97
	5.97	8.88				1.52	1.51

## Sheet: Figure 5
Figure 5A
	# donor derived T cells
	Control	iCoup
	6318	28072
	9793	18496
	6308	6051
	14412	11799
	6818	5437
	11396	20025
	1888	15385
	3933	12599
Figure 5B
														Donor derived cells (%)
														Ctrl	iCoup
														0.00556629	0.011121
														0.00421382	0.00767814
														0.00354316	0.00898558
														Donor derived cells (# per gram)
														Ctrl	iCoup
														4750	7210
														3180	5930
														3200	5040
Figure 5C
	Donor T cells (%)				Donor monocytes (%)				Donor neutrophils (%)				Donor eosinophils (%)
	Control	iCoup			Control	iCoup			0.00148201	0.00138425			Control	iCoup
	0.00690142	0.0633929			0.00948109	0.0206975			0.0001841	0.00022839			0.00173568	0.00260334
	0.0135904	0.0210934			0.00309294	0.0046236			0.00055487	0.00040982			0.00417646	0.00301334
	0.00516087	0.0119606			0.0051906	0.0257166			0.00042319	0.00089297			0.00325949	0.00557179
	0.0156114	0.0116617			0.00249353	0.00908758			0.0008917	0.0013113			0.00189817	0.00238406
	0.00855576	0.00928			0.0160239	0.0154579			0.00020489	0.00030484			0.00321922	0.00613083
	0.00969249	0.0188214			0.00492808	0.00665321			0.00070918	0.00020569			0.00119123	0.00458718
	0.0069856	0.0248065			0.0214071	0.0087477			0.00083964	0.00131895			0.0156613	0.00662757
	0.00694051	0.0228589			0.00584657	0.00881283							0.00306138	0.00519738
Figure 5D
Figure 5E
	Neutrophils (%CD45+)			Ly6C+ monocytes (%CD45+)			Ly6C- monocytes (%CD45+)			B cells (%CD45+)			T cells (%CD45+)
	Control	iCoup		Control	iCoup		Control	iCoup		Control	iCoup		Control	iCoup
	21.728	36.208		2.95834	2.5177		3.63629	4.76755		38.354	16.4692		25.0825	25.289
	21.09	39.6104		6.34809	4.54662		4.80482	4.72848		36.9981	23.0356		20.7282	20.1345
	10.0965	45.441		3.69079	3.31495		5.95447	3.60274		39.4023	20.52		25.1683	19.48
	23.9018	39.06		4.01528	6.42816		5.31231	5.92596		33.5688	19.844		25.413	21.115
Figure 5F					Figure 5G					Figure 5H					Figure 5I
	T cells (% of CD45+)					CD8+ T cells (% of CD45+)					CD4+ T cells (% of CD45+)					Tregs (% of CD45+)
	Control	iCoup				Control	iCoup				bEND3-Ctrl	bEND3-COUPTFII				Control	iCoup
	78.4	82.3				44.8448	47.6517				31.752	32.5908				4.73105	4.2368
	78.1	80.9				45.0637	46.922				30.6933	32.1982				4.41984	4.92632
	55.6	68.7				32.1924	40.1208				21.128	26.3121				3.23258	4.49937
	74.1	83.8				40.4586	44.4978				30.9738	37.2072				4.6151	5.43225
	82.7	83.7				48.6276	46.035				32.5838	36.0747				4.23589	5.15868
	81.2	82.8				43.848	45.0432				32.8048	36.1836				4.23182	4.92097
	81.8	76.9				43.4358	38.9883				33.0472	36.143				4.19699	4.08416
	69.6	77.9				35.3568	36.7688				32.016	39.4953				4.93046	5.64783
	71.9	63.8				32.7145	33.0484				37.5318	28.6462				4.31616	4.41151
	69.6	63.6				35.496	33.39				32.1552	28.2384				4.79112	4.06633
		64.9					31.8659					31.6063					5.21504
		75.4					38.454					34.307					5.18036
Figure 5J														Figure 5K
Figure 5L				Figure 5M					Figure 5N
	In CD8+ T cells				In CD8+ T cells					In CD8+ T cells
	%CD44+CD62L-				%CD44+CD62L+					%CD44-CD62L+
	Control	iCoup			Control	iCoup				Control	iCoup
	1.50679	2.25393			3.01806	3.24508				30.3599	29.7823
	2.50554	1.94257			3.6772	3.32208				25.5511	26.6048
	1.86072	1.53261			3.86309	4.8145				19.7017	27.9241
	2.12812	1.26374			4.45045	4.01815				28.5233	34.8863
	1.2011	1.17389			2.4946	3.48945				38.2699	33.5135
	2.2801	1.15311			2.56511	4.77458				27.0104	35.5391
	2.21957	1.53224			2.47584	1.75447				27.3646	25.1085
	0.940491	1.97816			2.68005	2.41571				24.1841	24.488
	2.03811	2.32			1.92688	2.70005				18.909	21.0518
	2.09781	1.71291			3.18044	2.97505				22.6464	22.3379
		1.6634				2.12546					21.4458
		2.02653				2.55335					25.0336
Figure 5O				Figure 5P					Figure 5Q
	In CD4+ T cells				In CD4+ T cells					In CD4+ T cells
	%CD44+CD62L-				%CD44+CD62L+					%CD44-CD62L+
	Control	iCoup			Control	iCoup				Control	iCoup
	6.79	7.52			3.06	3.17				73.5	69.8
	6.72	6.9			2.75	3.73				70.3	71.4
	8.27	7.17			4.5	4.33				70.6	73.4
	8.74	4.84			2.85	2.95				75.2	79.6
	4.97	5.03			2.89	3.11				79.5	78.7
	6.55	4.11			2.37	2.28				62.8	84.7
	7.63	6.21			1.91	1.21				55.1	68.2
	6.38	7.56			3.41	1.92				57.4	66.7
	5.24	10.2			2.68	3.28				63.3	63
	8.43	10.7			2.15	3.55				68.4	68.1
		6.19				2.69					61.3
		7.86				2.69					66

## Sheet: Figure 6
Figure 6A
		Tumor volume (mm3)
	Days after implantation	Control						iCoup
	0	0	0	0	0	0	0	0	0	0	0	0	0	0
	7	75.9375	84.6094	112.5	124.781	134.367	179.562	68.3438	87.5	103.125	103.125	109.375	117.141	144.648
	12	233.508	337.852	307.82	281.75	367.883	421.094	177.711	227.812	232.375	260.894	244.898	134.367	180
	15	488.086	433.5	596.062	484.945	907.5	892.688	337.852	289.094	282.523	335.086	405.422	250.594	263.375
	18	506.25	700	898.5	826.875	1208.05	1592.5	442.531	345.359	433.898	448	643.031	295.664	442.406
Figure 6B
	Tumor weight (gram)
	Control	iCoup
	0.9151	0.46
	1.9395	0.3742
	1.09	0.33
	1.5404
	1.4131
Figure 6C
	Tumor weight (gram)
	Control	iCoup
	1.228	0.661
	0.88	0.6573
	1.0885	0.6345
	1.1035	0.9325
	0.8835	0.3494
	0.6564	0.2592
	1.3824	0.5168
	0.4949	0.384
	0.9814	0.3344
		0.8143
		0.8608
		0.2057
		0.1503
		0.0425
		0.2058
		0.0774
Figure 6D
		Mortality event count
	Weeks	Control n=17	iCoup n=13
	20	1
	20	1
	21	1
	22	1
	23	1
	24	1
	24	1
	24	1
	25	1
	26	1
	26	1
	26	1
	27	1
	27	1
	29	1
	29	1
	34	1
	25		1
	28		1
	31		1
	32		1
	32		1
	38		1
	38		1
	40		1
	41		1
	43		1
	43		1
	44		1
	48		1
Figure 6E
		Tumor Volume (mm3)
	Days after implantation	Control IgG			Control αCD8				iCoup IgG							iCoup αCD8
	0	0	0	0	0	0	0	0	0	0	0	0	0	0		0	0	0	0	0
	10	216.422	197.109	180.664	108.844	196.625	162.594	128.117	185.547	147.469	144.703	137.812	128.562	72.25		63.2188	198	180	144	123.984
	13	330.344	309.375	370.281	234	427.945	328.516	244.141	227.812	294	220.5	234	208.25	195.312		148.148	269.344	312.375	384	289.094
	18	1188	707.82	399.867	1134	760.5	787.969	465.484	261.984	459.375	386.719	264.062	210.727	532.844		381.078	709.172	653.555	1480.78	907.5
	20	1544.34	1396.5	587.5	1457.62	1134	1267.5	587.25	220.5	558.492	467.93	321.945	180.664	574.219		587.25	931.922	774.836	1911	774.836
	23	2334.38	1412.44	1328.12	1645.9	1265.62	1116	971.828	335.086	620.469	507.227	341.656	132.25	617.625		605.094	983.125	991.875	2342.44	526.5
Figure 6F
	Tumor weight (gram)
	Control IgG	Control αCD8	iCoup IgG	iCoup αCD8
	1.398	1.2634	0.2225	0.4226
	0.8857	0.8186	0.3	0.6047
	0.8648	0.8989	0.3625	0.8281
		0.7363	0.1388	1.2023
			0.0777	0.582
			0.2913
Figure 6G
	Tumor weight (gram)
	Control	iCoup
	1.1257	0.35
	0.8063	0.3136
	0.6519	0.336
		0.056
Figure 6H
	Tumor weight (gram)
	Control	iCoup
	2.0347	0.8016
	2.0828	0.6534
	1.7368	0.5456
	1.0309	0.7512
Figure 6I
	Orthotopic KPC – tumor weight (gram)
	Control IgG	Control αCD8	iCoup IgG	iCoup αCD8
	0.58	0.4149	0.119	0.461
	0.42	0.499	0.2086	0.3798
	0.3389	0.38	0.1536	0.5074
	0.3536	0.3726	0.406	0.3511
	0.3526	0.4506	0.2304	0.371
	0.3825

## Sheet: Figure 7
Figure 7A
	CD4+ T cells (%)
	Control IgG	Ctrl αE/P-Selectins	iCoup IgG	iCoup αE/P-Selectins
	1.9155	1.55156	3.45317	1.13148
	2.09525	0.229921	5.0997	1.70755
	3.11492	2.09204	4.89281	4.33756
	0.615278	3.43437	3.0455	1.97554
	3.11926	0.370947	4.62626	2.09101
			5.58271
Figure 7B
	CD8+ T cells (%)
	Control IgG	Ctrl αE/P-Selectins	iCoup IgG	iCoup αE/P-Selectins
	Control IgG	Ctrl αE/P-Selectins	iCoup IgG	iCoup αE/P-Selectins
	4.74419	4.76198	2.98908	1.78551
	2.61148	0.277688	6.70441	1.61053
	2.83704	6.14652	6.33025	3.62477
	0.741096	4.51539	7.471	3.47199
	2.37012	0.232812	3.30572	2.53908
			7.07808
Figure 7C
		Tumor volume (mm3)
	Days	Control IgG					Control αE/P-selectin					iCoup IgG						iCoup αE/P-selectin
	0	0	0	0	0	0	0	0	0	0	0	0	0	0	0	0	0	0	0	0	0	0
	8	81.7891	103.359	179.562	81.25	144	90.25	109.656	119.852	121	144.648	76.705	76.705	81.7891	83.5312	84.375	100	56	90.25	107.172	132.344	205.031
	11	220.5	195.406	210.727	196.625	300.312	244.898	169.625	189.875	340.312	229.961	124.781	152.914	123.984	113.695	135	153	93.75	93.0703	237.656	302.344	295.312
	13	340.312	222.117	368	300.125	600	368	401.031	175.781	435.375	352	171	233.508	205.031	153	162	190.125	269.5	151.25	309.375	397.375	424.469
	15	473.812	288.281	617.906	365.625	586.625	481.289	523.188	253.125	575.344	507.656	132.25	330.469	267.188	174.281	245	232.75	435.062	275.625	374.344	399.867	524.07
	20	625	541.5	862.125	750	631.75	816.75	800	625	847	847	136.383	352	459.898	183.75	220.5	193.641	654.312	506.25	445.5	392.383	806.836
	22	780.047	600	1087.24	1224	654.312	949.219	1014.69	736.711	831.875	1080	140.516	370.281	522.844	179.562	288	202.125	866.719	546.75	502.68	564.062	918
Figure 7D
	CD4+ T cells (%)
	Control IgG	Control αCXCR3	iCoup IgG	iCoup αCXCR3
	0.385486	0.471116	1.4957	1.0487
	0.684379	0.391062	0.974168	0.397729
	0.663669	0.427297	2.31029	0.136456
	0.687601	0.295072	1.18466	0.508418
	0.63809	0.286516	2.30253	0.471681
	0.757285	0.65141	2.32904	1.0011
	0.313458		0.90854
Figure 7E
	CD8+ T cells (%)
	Control IgG	Control αCXCR3	iCoup IgG	iCoup αCXCR3
	0.120657	0.251576	0.833102	0.635514
	0.119082	0.105978	0.564043	0.207615
	0.192464	0.138871	1.37	0.0459858
	0.192528	0.116259	0.578112	0.242515
	0.305007	0.111455	1.40224	0.102355
	0.38773	0.126373	1.00149	0.413454
	0.102187		0.357965
Figure 7F
		Tumor volume (mm3)
	Days	Control IgG						Control αCXCR3					iCoup IgG						iCoup αCXCR3
	0	0	0	0	0	0	0	0	0	0	0	0	0	0	0	0	0	0	0	0	0	0	0
	8	78.4688	81.25	120.586	141.602	190.539	54.1875	45.5625	93.0234	126	142.594	187.945	60.75	84.375	110.25	144.648	147.875	153	70.5078	81.25	108	113.695	129.77
	12	273.375	226.625	296.156	262.812	449.203	110.25	459.922	220.5	264	406.406	440.234	106.805	292.805	334.156	152.914	269.383	216.82	180.664	373.242	368	334.961	397.375
	15	336.875	343.188	408.375	780.047	1000.95	570.375	590.625	421.094	801.625	811.117	931.922	157.5	374.344	459.898	195.312	281.25	216.82	552.781	765.602	756.25	564.711	933.398
	17	488	361.25	620.469	1074.53	1117.62	1076.98	769.5	675.281	1219.26	918	1559.77	174.929	421.094	470.594	222.117	320	274.219	852.273	1330.88	1031.68	776.969	1246.38
	20	718.875	415.125	609.633	1663.03	2211.52	1542.12	789.75	1352	1903.71	1140.75	2432	281.75	421.094	606.375	352.867	292.805	246.094	1617.47	1739.5	1272.83	1062	1470

## Sheet: Figure 8
Figure 8A
	Tumor weights (gram)
	Control IgG	Control αPD1/CTLA4	iCoup	iCoup αPD1/CTLA4
	0.3229	0.256	0.17	0.0355
	0.2031	0.4373	0.065	0.0109
	0.1617	0.2241	0.1949	0.0116
	0.2936	0.2064	0.1042	0.1394
	0.318		0.1289	0.0282
	0.5385		0.146
Figure 8B
	Tumor weights (gram)
	Control IgG	Control αCTLA4/PD1	iCoup IgG	iCoup αCTLA4/PD1
	0.7294	0.8655	0.2824	0.1288
	0.8818	0.6689	0.2922	0.1641
	1.2016	0.7163	0.3213	0.0998
	0.7343			0.092
Figure 8C
	Tumor weights (gram)
	Ctrl	Ctrl OT1	iCoup	iCoupOT1
	1.7503	1.534	0.6831	0.1351
	1.435	2.0907	0.1835	0.21
	1.0703	0.7605	0.3273	0.0779
	1.4883	1.8955	0.5264	0.0095
		1.6244	0.7644	0.1699
Figure 8D
	Tumor weights (gram)
	Control	Control OT1	iCoup	iCoup OT1
	0.6033	0.299	0.3019	0.045
	0.3138	0.5734	0.2825	0.0276
	0.3725	0.4101	0.1852	0.1307
	0.2981			0.0123
